# Supplementary material for: New Insights via RNA Profiling of Formalin-Fixed Paraffin-Embedded Lung Tissue of Pulmonary Fibrosis Patients
Source: Int J Mol Sci. 2023 Nov 25;24(23):16748. doi: 10.3390/ijms242316748 (PMC10706203; doi:10.3390/ijms242316748)
Supplement: Supplementary file 1 [file ijms-24-16748-s001.zip]

Archive with 1 entries (1 files):
- ijms-2674627-supplementary.pdf
